# Supplementary material for: A Jasmonate-Responsive ERF Transcription Factor Regulates Steroidal Glycoalkaloid Biosynthesis Genes in Eggplant
Source: Plants (Basel). 2022 Dec 1;11(23):3336. doi: 10.3390/plants11233336 (PMC9736504; doi:10.3390/plants11233336)
Supplement: Supplementary file 1 [file plants-11-03336-s001.zip]

Archive with 1 entries (1 files):
- plants-2048710-supplementary.pdf
